# Supplementary material for: Leukaemic cells expressing ETV6::FRK are sensitive to dasatinib in vivo
Source: EJHaem. 2023 May 2;4(3):751–5. doi: 10.1002/jha2.701 (PMC10435712; doi:10.1002/jha2.701)
Supplement: Supplementary file 2 — Supplementary information [file JHA2-4-751-s003.xlsx]

## Sheet: up & down-regulated
Supplemental Table 1.
up-regulated genes
DOX_on. log2 mean	DOX_off. log2 mean	DOX_on/DOX_off. log2 fold change	p-value	FDR	Gene_Symbol	Description
14.2777	2.83832	11.4352	2.31504e-14	7.59447e-11	Ly6a	lymphocyte antigen 6 complex, locus A
13.7969	3.27564	10.5207	1.73249e-13	3.24768e-10	Iigp1	interferon inducible GTPase 1
12.8971	3.70338	9.18803	3.06464e-13	5.02677e-10	Mx1	MX dynamin-like GTPase 1
14.1843	5.04539	9.13961	2.05429e-10	1.61994e-07	Gbp2b	guanylate binding protein 2b
12.5305	4.12549	8.40497	9.11376e-09	2.79163e-06	Gbp4	guanylate binding protein 4
11.6153	3.23093	8.38377	7.46579e-09	2.53207e-06	Mpeg1	macrophage expressed gene 1
13.5082	5.47175	8.03602	3.31281e-08	8.20201e-06	Gbp2	guanylate binding protein 2
11.383	3.41993	7.96866	1.26143e-08	3.52181e-06	Mx2	MX dynamin-like GTPase 2
13.3239	5.52507	7.79856	3.40886e-07	5.59138e-05	Ifit1	interferon-induced protein with tetratricopeptide repeats 1
12.6432	5.12374	7.51859	2.68727e-06	0.000291424	Ifit1bl1	interferon induced protein with tetratricpeptide repeats 1B like 1
11.5081	4.37998	7.12957	2.12341e-06	0.000246578	Gbp6	guanylate binding protein 6
12.1695	5.04537	7.12383	9.90738e-09	2.95465e-06	Gbp9	guanylate-binding protein 9
13.4978	6.46469	7.03309	1.17116e-07	2.4787e-05	Usp18	ubiquitin specific peptidase 18
11.5917	4.65895	6.93371	1.36858e-05	0.00101806	Gbp10	guanylate-binding protein 10
12.0202	5.56234	6.45692	5.48459e-06	0.000479792	Trim30c	tripartite motif-containing 30C, transcript variant X1
12.3273	6.01726	6.31056	0.000115992	0.0048473	Gbp11	guanylate binding protein 11
13.3456	7.19531	6.1502	2.94821e-05	0.00175707	Oasl2	2'-5' oligoadenylate synthetase-like 2
14.4378	8.42407	6.01365	3.35523e-06	0.000346672	Tgtp1	T cell specific GTPase 1
14.1961	8.37356	5.82258	2.40022e-06	0.000270603	Irf7	interferon regulatory factor 7
12.0584	6.31472	5.74407	8.81854e-06	0.000712773	Isg15	ISG15 ubiquitin-like modifier
down-regulated genes
DOX_on. log2 mean	DOX_off. log2 mean	DOX_on/DOX_off. log2 fold change	p-value	FDR	Gene_Symbol	Description
2.39492	5.34135	-2.96646	1.89995e-05	0.00129552	Eya2	EYA transcriptional coactivator and phosphatase 2
3.57672	6.48977	-2.8904	0.000170939	0.00642713	Htra3	HtrA serine peptidase 3
3.35081	6.03475	-2.67979	1.2586e-06	0.000163518	Snx24	sorting nexing 24
1.83805	4.49548	-2.66374	0.000349433	0.0107132	Lrrc14b	leucine rich repeat containing 14B
5.0445	7.44926	-2.41787	1.64054e-05	0.00116363	Rap1gap	Rap1 GTPase-activating protein
2.41383	4.83888	-2.412	0.000107643	0.00457116	AU022793	expressed sequence AU022793
3.82373	6.17601	-2.38939	0.000274567	0.00902976	Anxa3	annexin A3
5.10066	7.44777	-2.35176	9.14801e-09	2.79163e-06	Podnl1	podocan-like 1
2.58255	4.88192	-2.31376	0.00355462	0.0509768	Cpne6	copine VI
2.98851	5.25731	-2.27018	0.0247062	0.170449	Pcdhgb4	protocadherin gamma subfamily B, 4
3.72116	5.98403	-2.2657	1.53005e-05	0.0011154	Gcsam	germinal center associated, signaling and motility
2.21838	4.40024	-2.19673	0.0156109	0.128704	Tlr12	toll-like receptor 12
4.02697	6.16083	-2.157	3.47592e-05	0.00200589	Nlrx1	NLR family member X1
10.0352	12.1682	-2.13332	1.03705e-09	5.04009e-07	Spp1	secreted phosphoprotein 1
6.26377	8.38362	-2.12291	0.00183441	0.0336188	C3	complement component 3
3.13716	5.28664	-2.11223	0.000163547	0.00625673	Pcolce	procollagen C-endopeptidase enhancer protein
8.47566	10.5799	-2.10567	6.24159e-07	9.10024e-05	Cxcr2	chemokine (C-X-C motif) receptor 2
2.89138	4.92438	-2.0711	0.0118331	0.108529	Tubb1	tubulin, beta 1 class VI
2.51558	4.5372	-2.06408	0.0227236	0.163655	Gbgt1	globoside alpha-1,3-N-acetylgalactosaminyltransferase 1
2.87423	4.92323	-2.03704	0.014627	0.123511	Plekhg4	pleckstrin homology domain containing, family G (with RhoGef domain) member 4
