# Supplementary material for: Leukaemic cells expressing ETV6::FRK are sensitive to dasatinib in vivo
Source: EJHaem. 2023 May 2;4(3):751–5. doi: 10.1002/jha2.701 (PMC10435712; doi:10.1002/jha2.701)
Supplement: Supplementary file 3 — Supplementary information [file JHA2-4-751-s002.xlsx]

## Sheet: supplemental_Table2
Supplemental Table 2.
列1	GS follow link to MSigDB	NES	NOM p-val	FDR q-val
1	MEK_UP.V1_DN	2.47436	0	0
2	LTE2_UP.V1_DN	2.44332	0	0
3	WNT_UP.V1_DN	2.03695	0	0
4	STK33_UP	1.96739	0	0.00190624
5	EGFR_UP.V1_UP	1.88406	0	0.00502349
6	STK33_NOMO_UP	1.84151	0	0.00909985
7	ALK_DN.V1_DN	1.832	0.00277393	0.00890475
8	MEL18_DN.V1_DN	1.70782	0.0027137	0.0501414
9	IL21_UP.V1_DN	1.69381	0.00441826	0.0539381
10	KRAS.600_UP.V1_DN	1.69031	0.00131926	0.050755
11	ERBB2_UP.V1_DN	1.67146	0	0.0522057
12	KRAS.600.LUNG.BREAST_UP.V1_UP	1.66691	0.00536913	0.050874
13	SNF5_DN.V1_UP	1.66611	0.00123001	0.0477982
14	RB_P130_DN.V1_DN	1.60895	0.00385604	0.0741175
15	E2F1_UP.V1_DN	1.60427	0.00611995	0.0740192
16	HOXA9_DN.V1_UP	1.60342	0.00363196	0.0704333
17	STK33_SKM_UP	1.58926	0.00238095	0.0735332
